# Supplementary material for: Assessment of Efficacy and Quality of Two Albendazole Brands Commonly Used against Soil-Transmitted Helminth Infections in School Children in Jimma Town, Ethiopia
Source: PLoS Negl Trop Dis. 2015 Sep 25;9(9):e0004057. doi: 10.1371/journal.pntd.0004057 (PMC4583991; doi:10.1371/journal.pntd.0004057)
Supplement: S1 Data — (XLSX) [file pntd.0004057.s002.xlsx]

## Sheet: Rawdata
Ref	Grade	Age	Sex	Date.of.Exam	Pre.EPG.al	Pre.EPG.tt	Pre.EPG.hk	Date.of.Treatment	Treatment.type	Date.of.re.exam	Post.EPG.al	Post.EPG.tt	Post.EPG.hk	Remark
1	3C	8	f	6/11/06	0	0	0				#N/A	#N/A	#N/A	#N/A
2	3C	8	f	6/11/06	0	50	0	6/12/06	OVIS	7/01/06	0	250	0	#N/A
3	3C	9	f	6/11/06	0	0	0				#N/A	#N/A	#N/A	#N/A
4	3C	8	m	6/11/06	0	50	0	6/12/06	OVIS	27/06/06	0	50	0	#N/A
5	3C	8	f	6/11/06	0	1050	0	6/12/06	BENDEX	7/01/06	0	650	0	#N/A
6	3C	9	f	6/11/06	0	200	0	6/12/06	BENDEX	27/06/06	0	700	0	#N/A
7	3C	10	f	6/11/06	1900	0	0	6/12/06	OVIS	27/06/06	0	0	0	#N/A
8	3C	10	f	6/11/06	0	250	0	6/12/06	OVIS	27/06/06	0	250	0	#N/A
9	3C	10	f	6/11/06	0	400	0	6/12/06	BENDEX	27/06/06	0	250	0	#N/A
10	3C	9	f	6/11/06	10200	200	0	6/12/06	BENDEX	27/06/06	0	150	0	#N/A
11	3C	9	m	6/11/06	0	50	0	6/12/06	BENDEX	27/06/06	0	200	0	#N/A
12	3C	11	f	6/11/06	0	0	0				#N/A	#N/A	#N/A	#N/A
13	3C	13	f	6/11/06	1850	0	0	6/12/06	OVIS	27/06/06	0	0	0	#N/A
14	3C	9	f	6/11/06	0	150	0	6/12/06	OVIS	27/06/06	0	100	0	#N/A
15	7B	13	f	6/11/06	0	900	0	6/12/06	BENDEX	27/06/06	0	1850	0	#N/A
16	7B	13	m	6/11/06	0	0	0				#N/A	#N/A	#N/A	#N/A
17	7B	16	f	6/11/06	4600	0	0	6/12/06	BENDEX	27/06/06	0	0	0	#N/A
18	3E	15	m	6/11/06	0	0	0				#N/A	#N/A	#N/A	#N/A
19	8B	15	F	6/11/06	12000	0	0	Not treated	BENDEX	Not treated	#N/A	#N/A	#N/A	#N/A
20	8B	13	m	6/11/06	0	0	0				#N/A	#N/A	#N/A	#N/A
21	8B	12	m	6/11/06	0	850	0	6/12/06	BENDEX	27/06/06	0	750	0	#N/A
22	8B	16	f	6/11/06	0	0	0				#N/A	#N/A	#N/A	#N/A
23	8B	15	f	6/11/06	0	1450	150	6/12/06	BENDEX	27/06/06	0	1850	0	#N/A
24	8B	14	f	6/11/06	0	0	0				#N/A	#N/A	#N/A	#N/A
25	8C	14	f	6/11/06	7900	0	0	6/12/06	OVIS	absent	#N/A	#N/A	#N/A	#N/A
26	8B	13	f	6/11/06	0	0	0				#N/A	#N/A	#N/A	#N/A
27	8B	16	f	6/11/06	0	0	0				#N/A	#N/A	#N/A	#N/A
28	8C	14	f	6/11/06	0	2500	0	6/12/06	OVIS	absent	#N/A	#N/A	#N/A	#N/A
29	8C	15	f	6/11/06	1600	0	0	6/12/06	BENDEX	absent	#N/A	#N/A	#N/A	#N/A
30	8C	15	f	6/11/06	100	2050	0	Not treated	OVIS	Not treated	#N/A	#N/A	#N/A	#N/A
31	3C	9	f	6/11/06	0	150	0	6/12/06	OVIS	27/06/06	0	0	0	#N/A
32	3C	11	f	6/11/06	0	0	0				#N/A	#N/A	#N/A	#N/A
33	3C	9	f	6/11/06	49800	400	0	6/12/06	OVIS	27/06/06	0	650	0	#N/A
34	3C	9	f	6/11/06	0	150	0	6/12/06	OVIS	27/06/06	0	250	0	#N/A
35	3C	9	f	6/11/06	8450	0	0	6/12/06	OVIS	27/06/06	0	0	0	#N/A
36	3E	10	f	6/11/06	0	600	0	6/12/06	BENDEX	27/06/06	0	100	0	#N/A
37	3C	10	f	6/11/06	0	0	0				#N/A	#N/A	#N/A	#N/A
38	3D	9	f	6/11/06	5400	150	0	6/12/06	BENDEX	27/06/06	0	250	0	#N/A
39	3C	10	f	6/11/06	0	1300	0	6/12/06	BENDEX	27/06/06	0	400	0	#N/A
40	3E	11	f	6/11/06	9000	1400	0	6/12/06	BENDEX	27/06/06	0	550	0	#N/A
41	3C	9	f	6/11/06	0	200	0	6/12/06	BENDEX	27/06/06	0	300	0	#N/A
42	3E	12	f	6/11/06	50	0	0	6/12/06	OVIS	absent	#N/A	#N/A	#N/A	#N/A
43	3D	10	f	6/11/06	0	0	0				#N/A	#N/A	#N/A	#N/A
44	3D	10	f	6/11/06	0	1500	0	6/12/06	OVIS	27/06/06	0	1400	0	#N/A
45	3E	10	f	6/11/06	0	50	0	6/12/06	BENDEX	27/06/06	0	650	0	#N/A
46	3E	10	f	6/11/06	50	0	0	6/12/06	BENDEX	27/06/06	0	0	0	#N/A
47	3E	10	f	6/11/06	0	0	0				#N/A	#N/A	#N/A	#N/A
48	3C	11	f	6/11/06	10350	350	0	6/12/06	OVIS	27/06/06	0	100	0	#N/A
49	3C	10	f	6/11/06	0	1100	0	17/06/06	OVIS	absent	#N/A	#N/A	#N/A	#N/A
50	3C	10	f	6/11/06	0	2250	0	6/12/06	BENDEX	27/06/06	0	1500	0	#N/A
51	3C	12	f	6/11/06	2550	1350	50	6/12/06	OVIS	27/06/06	0	150	0	#N/A
52	3C	14	f	6/11/06	0	0	0				#N/A	#N/A	#N/A	#N/A
53	3C	12	f	6/11/06	0	200	0	6/12/06	OVIS	27/06/06	0	450	0	#N/A
54	3C	10	m	6/11/06	0	1100	0	6/12/06	OVIS	7/01/06	0	1050	0	#N/A
55	3C	11	m	6/11/06	0	400	0	6/12/06	OVIS	27/06/06	0	750	0	#N/A
56	3C	10	m	6/11/06	7250	850	0	6/12/06	OVIS	27/06/06	0	500	0	#N/A
57	3C	9	m	6/11/06	0	150	0	6/12/06	BENDEX	27/06/06	0	200	0	#N/A
58	3C	10	m	6/11/06	2100	550	0	17/06/06	OVIS	27/06/06	0	600	0	#N/A
59	3D	11	m	6/11/06	7850	2600	0	6/12/06	BENDEX	27/06/06	0	1600	0	#N/A
60	3C	8	m	6/11/06	2650	600	0	6/12/06	OVIS	27/06/06	0	400	0	#N/A
61	3C	11	m	6/11/06	0	550	0	6/12/06	OVIS	7/01/06	0	350	0	#N/A
62	3C	9	m	6/11/06	0	150	0	6/12/06	BENDEX	27/06/06	0	450	0	#N/A
63	3C	9	m	6/11/06	0	1500	0	6/12/06	BENDEX	27/06/06	0	200	0	#N/A
64	3D	11	m	6/11/06	6100	0	0	6/12/06	BENDEX	27/06/06	0	0	0	#N/A
65	3E	9	f	6/11/06	9750	1400	0	6/12/06	BENDEX	27/06/06	0	350	0	#N/A
66	3C	11	m	6/11/06	0	100	0	6/12/06	BENDEX	7/01/06	0	0	0	#N/A
67	3C	9	m	6/11/06	0	200	0	6/12/06	OVIS	27/06/06	0	0	0	#N/A
68	2A	10	m	6/12/06	10800	100	0	13/06/2006	OVIS	28/06/06	0	300	0	#N/A
69	2A	9	m	6/12/06	0	150	0	13/06/2006	OVIS	28/06/06	0	150	0	#N/A
70	2A	12	m	6/12/06	0	400	0	13/06/2006	OVIS	28/06/06	0	500	0	#N/A
71	2A	10	m	6/12/06	22000	1050	0	13/06/2006	OVIS	28/06/06	0	400	0	#N/A
72	2A	9	m	6/12/06	0	250	0	13/06/2006	OVIS	absent	#N/A	#N/A	#N/A	#N/A
73	2A	7	m	6/12/06	0	100	0	13/06/2006	OVIS	28/06/06	0	0	0	#N/A
74	2A	10	m	6/12/06	0	0	0				#N/A	#N/A	#N/A	#N/A
75	2A	8	m	6/12/06	0	0	0				#N/A	#N/A	#N/A	#N/A
76	2A	10	m	6/12/06	0	150	0	13/06/2006	OVIS	28/06/06	0	150	0	#N/A
77	2A	7	m	6/12/06	0	5550	0	13/06/2006	OVIS	28/06/06	0	1750	0	#N/A
78	2A	8	f	6/12/06	0	300	0	13/06/2006	OVIS	28/06/06	0	9500	0	#N/A
79	2A	9	m	6/12/06	0	1250	0	13/06/2006	BENDEX	28/06/06	0	50	0	#N/A
80	2A	8	m	6/12/06	4300	100	0	13/06/2006	OVIS	absent	#N/A	#N/A	#N/A	#N/A
81	2A	13	m	6/12/06	5700	300	1650	13/06/2006	OVIS	28/06/06	0	100	0	#N/A
82	2A	8	m	6/12/06	0	100	0	13/06/2006	BENDEX	28/06/06	0	350	0	#N/A
83	2A	8	m	6/12/06	0	50	0	13/06/2006	OVIS	7/02/06	14700	2200	0	#N/A
84	2A	13	f	6/12/06	10100	1200	0	13/06/2006	BENDEX	28/06/06	0	0	0	#N/A
85	2A	13	f	6/12/06	0	100	0	13/06/2006	BENDEX	28/06/06	0	150	0	#N/A
86	2A	8	m	6/12/06	0	50	0	13/06/2006	BENDEX	absent	#N/A	#N/A	#N/A	#N/A
87	2A	8	f	6/12/06	9450	800	0	13/06/2006	BENDEX	28/06/06	0	1600	0	#N/A
88	2A	10	f	6/12/06	0	850	0	13/06/2006	OVIS	28/06/06	0	100	0	#N/A
89	2A	8	f	6/12/06	25350	600	0	13/06/2006	BENDEX	28/06/06	0	250	0	#N/A
90	2A	10	f	6/12/06	90750	1300	0	13/06/2006	BENDEX	28/06/06	0	1550	0	#N/A
91	2A	11	f	6/12/06	0	0	100	13/06/2006	BENDEX	28/06/06	0	0	0	#N/A
92	2A	12	f	6/12/06	0	0	100	13/06/2006	OVIS	28/06/06	0	50	0	#N/A
93	2A	12	f	6/12/06	10450	1600	0	13/06/2006	BENDEX	28/06/06	0	700	0	#N/A
94	2A	9	f	6/12/06	13550	500	0	18/06/06	BENDEX	absent	#N/A	#N/A	#N/A	#N/A
95	2A	9	f	6/12/06	0	200	0	13/06/2006	BENDEX	28/06/06	0	50	0	#N/A
96	2A	8	f	6/12/06	98050	6050	0	13/06/2006	OVIS	28/06/06	0	1800	0	#N/A
97	2A	9	f	6/12/06	0	4350	0	18/06/06	BENDEX	7/02/06	0	6800	200	#N/A
98	2A	9	m	6/12/06	8350	900	0	13/06/2006	BENDEX	28/06/06	0	50	0	#N/A
99	2A	10	f	6/12/06	26050	1200	0	18/06/06	OVIS	absent	#N/A	#N/A	#N/A	#N/A
100	2A	9	f	6/12/06	150	1000	150	18/06/06	BENDEX	absent	#N/A	#N/A	#N/A	#N/A
101	3A	10	m	6/12/06	0	600	0	13/06/2006	OVIS	28/06/06	0	1050	0	#N/A
102	3A	12	m	6/12/06	3650	1350	0	13/06/2006	BENDEX	28/06/06	0	900	0	#N/A
103	3A	12	m	6/12/06	0	0	0				#N/A	#N/A	#N/A	#N/A
104	3A	12	m	6/12/06	50	50	0	13/06/2006	OVIS	28/06/06	0	0	0	#N/A
105	3A	11	m	6/12/06	0	150	0	13/06/2006	BENDEX	28/06/06	0	100	0	#N/A
106	3A	9	m	6/12/06	7500	0	0	13/06/2006	BENDEX	28/06/06	0	0	0	#N/A
107	3A	12	m	6/12/06	50	100	0	13/06/2006	OVIS	28/06/06	0	150	0	#N/A
108	3A	10	m	6/12/06	0	0	0				#N/A	#N/A	#N/A	#N/A
109	3A	11	m	6/12/06	0	0	0				#N/A	#N/A	#N/A	#N/A
110	3A	10	m	6/12/06	0	600	0	13/06/2006	BENDEX	28/06/06	0	950	0	#N/A
111	3A	9	m	6/12/06	0	1650	0	13/06/2006	OVIS	28/06/06	0	1250	0	#N/A
112	3A	11	m	6/12/06	1700	150	0	13/06/2006	BENDEX	28/06/06	0	200	0	#N/A
113	3A	10	m	6/12/06	0	0	0				#N/A	#N/A	#N/A	#N/A
114	3A	11	m	6/12/06	0	50	0	13/06/2006	BENDEX	28/06/06	0	0	0	#N/A
115	3A	9	m	6/12/06	0	0	0				#N/A	#N/A	#N/A	#N/A
116	3A	10	m	6/12/06	32350	4950	0	13/06/2006	OVIS	28/06/06	0	2600	0	#N/A
117	3A	8	m	6/12/06	0	350	0	13/06/2006	BENDEX	28/06/06	0	300	0	#N/A
118	3A	10	f	6/12/06	31450	6250	0	13/06/2006	BENDEX	28/06/06	0	7600	0	#N/A
119	3A	10	f	6/12/06	1200	1700	0	13/06/2006	OVIS	28/06/06	0	2900	0	#N/A
120	3A	12	m	6/12/06	0	0	0				#N/A	#N/A	#N/A	#N/A
121	3A	10	m	6/12/06	0	400	0	13/06/2006	BENDEX	28/06/06	0	1200	0	#N/A
122	3A	11	f	6/12/06	0	0	0				#N/A	#N/A	#N/A	#N/A
123	3A	10	f	6/12/06	0	350	0	13/06/2006	OVIS	7/01/06	0	1750	0	#N/A
124	3A	12	m	6/12/06	0	0	0				#N/A	#N/A	#N/A	#N/A
125	3A	10	f	6/12/06	5300	500	0	13/06/2006	OVIS	28/06/06	0	950	0	#N/A
126	3A	10	f	6/12/06	50	0	0	13/06/2006	OVIS	28/06/06	0	0	0	#N/A
127	3A	9	m	6/12/06	50	0	0	18/06/06	BENDEX	7/02/06	0	0	0	#N/A
128	3A	9	m	6/12/06	1650	0	0	13/06/2006	OVIS	28/06/06	0	0	0	#N/A
129	3A	9	f	6/12/06	0	50	0	13/06/2006	BENDEX	28/06/06	0	450	0	#N/A
130	3A	12	f	6/12/06	0	550	0	13/06/2006	OVIS	28/06/06	0	400	0	#N/A
131	3A	10	f	6/12/06	0	1650	0	13/06/2006	BENDEX	absent	#N/A	#N/A	#N/A	#N/A
132	3A	9	f	6/12/06	0	0	0				#N/A	#N/A	#N/A	#N/A
133	3A	11	f	6/12/06	2600	3650	200	13/06/2006	BENDEX	28/06/06	0	2850	0	#N/A
134	3A	13	f	6/12/06	13750	0	50	13/06/2006	OVIS	28/06/06	0	0	0	#N/A
135	3A	9	f	6/12/06	0	0	0				#N/A	#N/A	#N/A	#N/A
136	3A	14	f	6/12/06	0	0	0				#N/A	#N/A	#N/A	#N/A
137	3A	14	f	6/12/06	0	0	0				#N/A	#N/A	#N/A	#N/A
138	3A	14	f	6/12/06	4250	500	0	13/06/2006	BENDEX	28/06/06	0	400	0	#N/A
139	3A	13	f	6/12/06	0	250	0	13/06/2006	OVIS	28/06/06	0	100	0	#N/A
140	3A	9	m	6/12/06	0	50	0	13/06/2006	BENDEX	28/06/06	0	0	0	#N/A
141	3A	10	f	6/12/06	5900	1900	0	13/06/2006	OVIS	28/06/06	0	1450	0	#N/A
142	3A	11	f	6/12/06	100	550	0	13/06/2006	BENDEX	28/06/06	0	1100	0	#N/A
143	3A	12	f	6/12/06	17200	100	0	Not treated	OVIS		#N/A	#N/A	#N/A	#N/A
144	3A	9	f	6/12/06	50	0	150	18/06/06	BENDEX	7/02/06	50	0	250	#N/A
145	2C	10	m	13/06/06	0	300	0	17/06/06	BENDEX	absent	#N/A	#N/A	#N/A	#N/A
146	2C	8	m	13/06/06	0	2750	0	17/06/06	OVIS	7/01/06	0	1050	0	#N/A
147	2C	7	m	13/06/06	0	0	0				#N/A	#N/A	#N/A	#N/A
148	2C	8	m	13/06/06	0	0	0				#N/A	#N/A	#N/A	#N/A
149	2C	7	m	13/06/06	50	500	0	17/06/06	OVIS	7/01/06	0	850	0	#N/A
150	2C	10	m	13/06/06	9700	7600	0	17/06/06	BENDEX	7/01/06	0	12600	0	#N/A
151	2C	9	m	13/06/06	0	600	0	17/06/06	BENDEX	7/01/06	0	0	0	#N/A
152	2C	9	m	13/06/06	250	650	0	17/06/06	OVIS	7/01/06	0	100	0	#N/A
153	2C	10	m	13/06/06	6750	2400	0	17/06/06	BENDEX	7/02/06	0	800	0	#N/A
154	2C	9	m	13/06/06	37800	1350	0	17/06/06	OVIS	absent	#N/A	#N/A	#N/A	#N/A
155	2C	9	m	13/06/06	0	0	0				#N/A	#N/A	#N/A	#N/A
156	2C	9	m	13/06/06	2650	150	0	17/06/06	BENDEX	7/01/06	0	50	0	#N/A
157	2C	8	m	13/06/06	0	2100	0	17/06/06	OVIS	7/01/06	0	650	0	#N/A
158	2C	8	f	13/06/06	0	0	0				#N/A	#N/A	#N/A	#N/A
159	2C	8	f	13/06/06	0	0	0				#N/A	#N/A	#N/A	#N/A
160	2C	9	f	13/06/06	0	0	0				#N/A	#N/A	#N/A	#N/A
161	2C	9	f	13/06/06	250	50	0	17/06/06	BENDEX	7/01/06	0	250	0	#N/A
162	2C	9	f	13/06/06	0	0	0				#N/A	#N/A	#N/A	#N/A
163	2C	9	f	13/06/06	0	350	0	17/06/06	BENDEX	7/01/06	0	150	0	#N/A
164	2C	8	f	13/06/06	0	0	0				#N/A	#N/A	#N/A	#N/A
165	2C	10	f	13/06/06	0	0	0				#N/A	#N/A	#N/A	#N/A
166	2C	10	m	13/06/06	0	0	0				#N/A	#N/A	#N/A	#N/A
167	2C	9	f	13/06/06	0	2100	0	17/06/06	OVIS	7/02/06	0	2750	0	#N/A
168	2C	10	m	13/06/06	0	0	0				#N/A	#N/A	#N/A	#N/A
169	2C	8	f	13/06/06	0	0	0				#N/A	#N/A	#N/A	#N/A
170	2C	8	m	13/06/06	0	50	0	17/06/06	BENDEX	7/01/06	0	100	0	#N/A
171	2C	11	m	13/06/06	0	200	50	Not treated	OVIS	Not treated	#N/A	#N/A	#N/A	#N/A
172	2C	8	f	13/06/06	0	0	0				#N/A	#N/A	#N/A	#N/A
173	2C	12	m	13/06/06	0	950	0	17/06/06	BENDEX	absent	#N/A	#N/A	#N/A	#N/A
174	2C	8	f	13/06/06	0	50	0	17/06/06	BENDEX	7/01/06	0	0	0	#N/A
175	2C	12	f	13/06/06	0	400	0	17/06/06	OVIS	7/01/06	0	750	0	#N/A
176	2C	12	f	13/06/06	0	750	0	17/06/06	OVIS	7/01/06	0	650	0	#N/A
177	5C	10	m	13/06/06	0	0	0				#N/A	#N/A	#N/A	#N/A
178	5C	11	m	13/06/06	0	0	0				#N/A	#N/A	#N/A	#N/A
179	5C	10	f	13/06/06	1150	8350	0	17/06/06	BENDEX	7/01/06	0	2000	0	#N/A
180	5C	12	f	13/06/06	0	0	0				#N/A	#N/A	#N/A	#N/A
181	5C	11	f	13/06/06	0	50	0	17/06/06	OVIS	7/01/06	0	0	0	#N/A
182	5C	13	f	13/06/06	0	0	0				#N/A	#N/A	#N/A	#N/A
183	5C	11	f	13/06/06	0	0	0				#N/A	#N/A	#N/A	#N/A
184	5C	12	f	13/06/06	0	0	0				#N/A	#N/A	#N/A	#N/A
185	5C	11	m	13/06/06	7000	250	0	17/06/06	BENDEX	7/01/06	0	0	0	#N/A
186	5C	12	m	13/06/06	1750	400	0	17/06/06	OVIS	7/01/06	0	200	0	#N/A
187	5C	11	m	13/06/06	4650	100	0	17/06/06	OVIS	7/01/06	0	450	0	#N/A
188	2D	8	f	13/06/06	0	0	0				#N/A	#N/A	#N/A	#N/A
189	2D	8	m	13/06/06	950	100	0	17/06/06	OVIS	7/01/06	0	0	0	#N/A
190	2D	8	f	13/06/06	0	600	0	17/06/06	OVIS	7/01/06	0	700	0	#N/A
191	2D	9	f	13/06/06	0	250	0	17/06/06	BENDEX	7/01/06	0	350	0	#N/A
192	2D	9	f	13/06/06	0	200	0	17/06/06	OVIS	7/01/06	0	600	0	#N/A
193	2D	10	m	13/06/06	50	1200	0	17/06/06	BENDEX	7/01/06	0	1250	0	#N/A
194	2D	8	f	13/06/06	0	0	0				#N/A	#N/A	#N/A	#N/A
195	2D	8	m	13/06/06	0	0	0				#N/A	#N/A	#N/A	#N/A
196	2D	8	m	13/06/06	35450	2000	0	17/06/06	BENDEX	7/01/06	0	1650	0	#N/A
197	2D	10	m	13/06/06	0	0	0				#N/A	#N/A	#N/A	#N/A
198	2D	8	f	13/06/06	0	0	0				#N/A	#N/A	#N/A	#N/A
199	2D	8	m	13/06/06	0	0	0				#N/A	#N/A	#N/A	#N/A
200	2D	13	f	13/06/06	0	0	0				#N/A	#N/A	#N/A	#N/A
201	2D	12	f	13/06/06	0	50	0	17/06/06	OVIS	7/01/06	0	50	0	#N/A
202	2D	11	f	13/06/06	23700	1050	0	17/06/06	OVIS	7/01/06	0	1050	0	#N/A
203	2D	9	f	13/06/06	0	1050	0	17/06/06	BENDEX	7/01/06	0	2050	0	#N/A
204	2D	10	m	13/06/06	0	0	0				#N/A	#N/A	#N/A	#N/A
205	4B	11	f	17/06/06	0	0	0				#N/A	#N/A	#N/A	#N/A
206	4B	14	f	17/06/06	2550	100	0	18/06/06	OVIS	7/03/06	0	0	0	#N/A
207	4B	10	f	17/06/06	0	0	350	18/06/06	BENDEX	7/03/06	0	0	0	#N/A
208	4B	11	f	17/06/06	0	250	100	18/06/06	OVIS	7/03/06	0	700	0	#N/A
209	4B	14	f	17/06/06	16250	100	0	18/06/06	BENDEX	7/03/06	0	50	0	#N/A
210	4B	13	f	17/06/06	0	0	0				#N/A	#N/A	#N/A	#N/A
211	4B	12	f	17/06/06	0	0	0				#N/A	#N/A	#N/A	#N/A
212	4B	10	f	17/06/06	2400	0	200	18/06/06	BENDEX	7/03/06	0	0	0	#N/A
213	4B	10	f	17/06/06	0	0	0				#N/A	#N/A	#N/A	#N/A
214	4B	10	f	17/06/06	0	0	0				#N/A	#N/A	#N/A	#N/A
215	4B	10	f	17/06/06	0	0	0				#N/A	#N/A	#N/A	#N/A
216	4B	10	m	17/06/06	0	0	0				#N/A	#N/A	#N/A	#N/A
217	4B	12	m	17/06/06	19550	0	0	18/06/06	BENDEX	7/03/06	0	0	0	#N/A
218	4B	10	m	17/06/06	0	0	0				#N/A	#N/A	#N/A	#N/A
219	4B	9	m	17/06/06	0	0	0				#N/A	#N/A	#N/A	#N/A
220	4B	11	f	17/06/06	0	100	0	18/06/06	OVIS	7/03/06	0	200	0	#N/A
221	4B	15	m	17/06/06	50	1900	200	18/06/06	BENDEX	7/03/06	0	800	0	#N/A
222	4B	10	f	17/06/06	0	0	0				#N/A	#N/A	#N/A	#N/A
223	4B	11	f	17/06/06	55000	100	0	18/06/06	OVIS	7/03/06	0	0	0	#N/A
224	4B	10	m	17/06/06	0	150	150	18/06/06	BENDEX	7/03/06	0	150	0	#N/A
225	4B	11	f	17/06/06	6950	0	0	18/06/06	OVIS	7/03/06	0	0	0	#N/A
226	4B	11	f	17/06/06	0	100	0	18/06/06	OVIS	7/03/06	0	0	0	#N/A
227	4B	12	f	17/06/06	7650	0	650	18/06/06	OVIS	7/03/06	0	0	0	#N/A
228	4B	13	f	17/06/06	0	500	900	18/06/06	BENDEX	7/03/06	0	250	0	#N/A
229	4B	11	f	17/06/06	0	100	0	18/06/06	BENDEX	7/03/06	0	150	0	#N/A
230	4B	10	f	17/06/06	0	0	750	18/06/06	OVIS	7/03/06	0	0	0	#N/A
231	4B	12	f	17/06/06	0	0	300	18/06/06	BENDEX	7/03/06	0	0	0	#N/A
232	5B	12	m	17/06/06	3550	100	50	18/06/06	OVIS	7/04/06	0	200	0	#N/A
233	5A	11	m	17/06/06	0	50	0	18/06/06	OVIS	7/03/06	0	0	0	#N/A
234	5B	11	m	17/06/06	0	0	0				#N/A	#N/A	#N/A	#N/A
235	5B	10	m	17/06/06	2350	0	0	18/06/06	OVIS	7/03/06	0	0	0	#N/A
236	5B	11	m	17/06/06	0	250	450	18/06/06	OVIS	7/03/06	0	550	0	#N/A
237	5B	13	m	17/06/06	0	100	0	18/06/06	BENDEX	7/03/06	0	200	0	#N/A
238	5B	12	m	17/06/06	0	0	0				#N/A	#N/A	#N/A	#N/A
239	5B	11	m	17/06/06	11450	100	0	18/06/06	OVIS	7/03/06	0	0	0	#N/A
240	5B	10	f	17/06/06	23100	300	0	18/06/06	BENDEX	7/03/06	0	450	0	#N/A
241	5A	12	f	17/06/06	0	50	0	18/06/06	OVIS	7/03/06	0	0	0	#N/A
242	5B	12	f	17/06/06	0	0	0				#N/A	#N/A	#N/A	#N/A
243	5B	12	f	17/06/06	0	0	0				#N/A	#N/A	#N/A	#N/A
244	5B	12	f	17/06/06	0	50	0	18/06/06	OVIS	7/03/06	0	150	0	#N/A
245	5B	10	f	17/06/06	0	0	0				#N/A	#N/A	#N/A	#N/A
246	5B	12	m	17/06/06	0	0	0				#N/A	#N/A	#N/A	#N/A
247	5B	11	f	17/06/06	0	0	0				#N/A	#N/A	#N/A	#N/A
248	5B	15	f	17/06/06	0	0	300	18/06/06	BENDEX	7/10/06	0	0	0	#N/A
249	5B	12	f	17/06/06	62850	100	0	18/06/06	BENDEX	7/10/06	0	0	0	#N/A
250	5B	12	m	17/06/06	0	0	200	18/06/06	OVIS	7/03/06	0	0	0	#N/A
251	5A	12	f	17/06/06	0	1650	0	18/06/06	BENDEX	7/03/06	0	900	0	#N/A
252	5B	14	m	17/06/06	0	0	0				#N/A	#N/A	#N/A	#N/A
253	5B	13	f	17/06/06	0	0	0				#N/A	#N/A	#N/A	#N/A
254	5B	13	f	17/06/06	0	0	150	18/06/06	BENDEX	7/03/06	0	0	0	#N/A
255	5B	13	f	17/06/06	0	0	100	18/06/06	OVIS	7/08/06	0	0	0	#N/A
256	5B	10	f	17/06/06	0	50	0	18/06/06	BENDEX	7/03/06	0	0	0	#N/A
257	5B	12	f	17/06/06	0	200	0	18/06/06	OVIS	7/03/06	0	100	0	#N/A
258	6A	12	m	17/06/06	0	100	0	18/06/06	BENDEX	7/03/06	0	0	0	#N/A
259	5B	13	f	17/06/06	0	50	0	18/06/06	BENDEX	7/03/06	0	0	0	#N/A
260	1B	6	m	18/06/06	0	0	0				#N/A	#N/A	#N/A	#N/A
261	1B	8	m	18/06/06	8600	950	0	19/06/06	OVIS	7/04/06	8500	500	0	#N/A
262	1B	7	f	18/06/06	0	0	0				#N/A	#N/A	#N/A	#N/A
263	1B	7	f	18/06/06	5500	0	0	19/06/06	OVIS	7/08/06	0	0	0	#N/A
264	1B	7	f	18/06/06	0	0	0				#N/A	#N/A	#N/A	#N/A
265	1B	7	f	18/06/06	4250	0	0	19/06/06	OVIS	7/04/06	0	0	0	#N/A
266	1B	8	f	18/06/06	0	0	0				#N/A	#N/A	#N/A	#N/A
267	1B	8	f	18/06/06	4900	0	0	19/06/06	BENDEX	7/10/06	0	50	0	#N/A
268	1B	8	f	18/06/06	0	0	0				#N/A	#N/A	#N/A	#N/A
269	1B	8	f	18/06/06	20600	550	0	19/06/06	BENDEX	7/04/06	0	150	0	#N/A
270	1B	7	f	18/06/06	0	0	0				#N/A	#N/A	#N/A	#N/A
271	1B	5	f	18/06/06	0	0	0				#N/A	#N/A	#N/A	#N/A
272	1B	8	m	18/06/06	0	0	0				#N/A	#N/A	#N/A	#N/A
273	1B	9	m	18/06/06	0	800	0	19/06/06	OVIS	7/04/06	0	650	0	#N/A
274	1B	7	m	18/06/06	0	0	0				#N/A	#N/A	#N/A	#N/A
275	1B	7	m	18/06/06	0	0	0				#N/A	#N/A	#N/A	#N/A
276	1B	10	m	18/06/06	11100	0	0	19/06/06	OVIS	7/04/06	0	0	0	#N/A
277	1B	9	m	18/06/06	2250	50	0	19/06/06	BENDEX	7/04/06	0	0	0	#N/A
278	1B	9	m	18/06/06	2800	0	0	19/06/06	BENDEX	7/04/06	0	50	0	#N/A
279	1B	7	f	18/06/06	0	0	0				#N/A	#N/A	#N/A	#N/A
280	1B	7	f	18/06/06	3700	0	0	19/06/06	BENDEX	7/04/06	0	0	0	#N/A
281	1B	8	m	18/06/06	0	0	0				#N/A	#N/A	#N/A	#N/A
282	1B	5	m	18/06/06	500	0	0	19/06/06	BENDEX	7/04/06	0	650	0	#N/A
283	1B	10	f	18/06/06	0	200	0	19/06/06	OVIS	7/04/06	0	350	0	#N/A
284	1B	10	m	18/06/06	0	0	0				#N/A	#N/A	#N/A	#N/A
285	1B	7	f	18/06/06	0	50	0	19/06/06	BENDEX	7/04/06	0	0	0	#N/A
286	1B	7	m	18/06/06	50	100	250	19/06/06	OVIS	7/10/06	0	150	0	#N/A
287	1B	8	f	18/06/06	0	0	0				#N/A	#N/A	#N/A	#N/A
288	1B	7	m	18/06/06	0	0	100	19/06/06	OVIS	7/10/06	0	0	100	#N/A
289	1B	7	m	18/06/06	800	0	0	19/06/06	BENDEX	7/04/06	0	0	0	#N/A
290	1B	8	m	18/06/06	0	0	0				#N/A	#N/A	#N/A	#N/A
291	1B	9	f	18/06/06	350	0	0	19/06/06	OVIS	7/04/06	0	0	0	#N/A
292	1B	8	m	18/06/06	0	250	0	19/06/06	OVIS	7/04/06	0	100	0	#N/A
293	1B	8	f	18/06/06	3900	0	0	19/06/06	BENDEX	7/04/06	0	0	0	#N/A
294	1B	14	f	18/06/06	0	0	50	19/06/06	BENDEX	7/04/06	0	0	0	#N/A
295	1B	7	f	18/06/06	0	0	0				#N/A	#N/A	#N/A	#N/A
296	1B	8	f	18/06/06	0	0	0				#N/A	#N/A	#N/A	#N/A
297	1B	6	f	18/06/06	2050	0	300	19/06/06	OVIS	7/04/06	0	50	0	#N/A
298	1B	5	f	18/06/06	3950	0	600	19/06/06	OVIS	7/04/06	0	0	0	#N/A
299	1B	7	m	18/06/06	1700	0	0	19/06/06	OVIS	7/04/06	0	0	0	#N/A
300	1B	14	m	18/06/06	0	1250	0	19/06/06	BENDEX	7/04/06	0	2200	0	#N/A
301	1B	9	f	18/06/06	0	0	0				#N/A	#N/A	#N/A	#N/A
302	1B	10	m	18/06/06	1200	0	200	19/06/06	BENDEX	7/04/06	0	0	0	#N/A
303	1B	5	m	18/06/06	0	0	0				#N/A	#N/A	#N/A	#N/A
304	1B	7	m	18/06/06	0	0	0				#N/A	#N/A	#N/A	#N/A
305	1B	8	m	18/06/06	0	0	0				#N/A	#N/A	#N/A	#N/A
306	1B	9	m	18/06/06	0	0	650	19/06/06	OVIS	7/04/06	0	500	0	#N/A
307	1B	8	m	18/06/06	100	650	0	19/06/06	OVIS	7/04/06	0	200	0	#N/A
308	1B	13	m	18/06/06	0	0	0				#N/A	#N/A	#N/A	#N/A
309	1B	12	m	18/06/06	0	500	200	19/06/06	OVIS	7/04/06	0	1100	0	#N/A
310	1B	10	f	18/06/06	0	0	50	19/06/06	OVIS	7/04/06	0	100	0	#N/A
311	1B	10	m	18/06/06	3650	150	0	19/06/06	BENDEX	7/04/06	0	200	0	#N/A
312	1B	8	m	18/06/06	0	200	0	19/06/06	OVIS	absnet	#N/A	#N/A	#N/A	#N/A
313	1B	7	f	18/06/06	0	0	0				#N/A	#N/A	#N/A	#N/A
314	1B	9	f	18/06/06	0	0	50	19/06/06	BENDEX	7/04/06	0	650	0	#N/A
315	1B	7	f	18/06/06	450	50	0	19/06/06	BENDEX	7/04/06	0	0	0	#N/A
316	1B	9	m	18/06/06	0	0	0				#N/A	#N/A	#N/A	#N/A
317	1B	10	m	18/06/06	7550	50	0	19/06/06	BENDEX	7/08/06	0	450	0	#N/A
318	1B	8	m	18/06/06	0	100	150	19/06/06	BENDEX	7/08/06	0	0	0	#N/A
319	1B	8	f	18/06/06	750	200	200	19/06/06	BENDEX	7/04/06	0	0	0	#N/A
320	1B	7	f	18/06/06	0	0	300	19/06/06	BENDEX	7/04/06	0	150	0	#N/A
321	1B	4	f	18/06/06	100	100	0	Not treated	OVIS	Not treated	#N/A	#N/A	#N/A	#N/A
322	1B	5	f	18/06/06	0	100	0	19/06/06	BENDEX	7/04/06	0	350	0	#N/A
323	5A	10	m	19/06/06	0	0	0				#N/A	#N/A	#N/A	#N/A
324	5A	11	m	19/06/06	0	200	0	20/06/06	BENDEX	7/08/06	0	300	0	#N/A
325	5A	11	m	19/06/06	0	50	0	20/06/06	BENDEX	7/08/06	0	0	0	#N/A
326	5A	11	m	19/06/06	0	0	0				#N/A	#N/A	#N/A	#N/A
327	5A	11	m	19/06/06	0	0	0				#N/A	#N/A	#N/A	#N/A
328	5A	11	m	19/06/06	0	0	0				#N/A	#N/A	#N/A	#N/A
329	5A	11	m	19/06/06	0	150	0	20/06/06	OVIS	7/08/06	0	100	0	#N/A
330	5A	11	m	19/06/06	0	0	0				#N/A	#N/A	#N/A	#N/A
331	5A	12	m	19/06/06	950	50	0	20/06/06	OVIS	7/08/06	0	0	0	#N/A
332	5A	11	f	19/06/06	500	0	50	20/06/06	OVIS	7/08/06	0	0	0	#N/A
333	5A	13	m	19/06/06	0	1800	100	20/06/06	BENDEX	7/10/06	0	3350	0	#N/A
334	5A	10	m	19/06/06	11950	100	0	20/06/06	OVIS	7/08/06	0	250	0	#N/A
335	5A	12	m	19/06/06	14950	0	0	20/06/06	BENDEX	absent	#N/A	#N/A	#N/A	#N/A
336	5A	11	m	19/06/06	0	50	0	20/06/06	BENDEX	7/08/06	0	0	0	#N/A
337	5A	12	f	19/06/06	3650	100	0	20/06/06	BENDEX	7/08/06	0	100	0	#N/A
338	5A	12	f	19/06/06	0	0	0				#N/A	#N/A	#N/A	#N/A
339	5A	12	f	19/06/06	12200	0	550	20/06/06	BENDEX	7/08/06	0	0	0	#N/A
340	5A	15	f	19/06/06	0	0	50	20/06/06	OVIS	7/08/06	0	0	0	#N/A
341	5A	11	f	19/06/06	450	50	0	20/06/06	OVIS	7/08/06	0	0	0	#N/A
342	5A	12	f	19/06/06	0	0	0				#N/A	#N/A	#N/A	#N/A
343	5A	11	m	19/06/06	0	0	50	20/06/06	BENDEX	7/08/06	0	0	0	#N/A
344	5A	13	f	19/06/06	2150	0	100	20/06/06	BENDEX	7/08/06	0	0	0	#N/A
345	5A	12	f	19/06/06	600	0	50	20/06/06	OVIS	7/08/06	0	0	0	#N/A
346	5A	12	m	19/06/06	6350	1350	800	20/06/06	OVIS	7/08/06	0	1250	50	#N/A
347	5A	12	m	19/06/06	0	200	150	20/06/06	OVIS	7/08/06	0	100	0	#N/A
348	5A	13	f	19/06/06	0	0	200	20/06/06	OVIS	7/10/06	0	0	0	#N/A
349	5A	12	f	19/06/06	0	0	0				#N/A	#N/A	#N/A	#N/A
350	5A	11	f	19/06/06	0	0	0				#N/A	#N/A	#N/A	#N/A
351	7A	15	m	19/06/06	0	50	0	20/06/06	OVIS	7/08/06	0	200	0	#N/A
352	7A	12	m	19/06/06	0	200	0	20/06/06	OVIS	7/08/06	0	0	0	#N/A
353	7A	12	m	19/06/06	4250	0	0	20/06/06	OVIS	7/08/06	0	0	0	#N/A
354	7A	14	m	19/06/06	0	0	0				#N/A	#N/A	#N/A	#N/A
355	7A	12	m	19/06/06	4250	0	0	20/06/06	OVIS	7/08/06	0	0	0	#N/A
356	7A	13	f	19/06/06	0	0	0				#N/A	#N/A	#N/A	#N/A
357	7A	12	m	19/06/06	0	0	0				#N/A	#N/A	#N/A	#N/A
358	7A	13	m	19/06/06	0	0	200	20/06/06	BENDEX	7/08/06	0	0	0	#N/A
359	7A	17	f	19/06/06	2600	850	0	20/06/06	BENDEX	7/10/06	0	900	0	#N/A
360	7A	13	f	19/06/06	0	0	0				#N/A	#N/A	#N/A	#N/A
361	7A	13	m	19/06/06	0	0	0				#N/A	#N/A	#N/A	#N/A
362	7A	13	m	19/06/06	0	0	0				#N/A	#N/A	#N/A	#N/A
363	7A	13	m	19/06/06	0	0	0				#N/A	#N/A	#N/A	#N/A
364	7A	13	f	19/06/06	0	50	0	Not treated	OVIS	Not treated	#N/A	#N/A	#N/A	#N/A
365	8B	14	f	19/06/06	3350	0	0	20/06/06	OVIS	7/10/06	3900	0	0	#N/A
366	8B	14	f	19/06/06	5350	0	0	20/06/06	BENDEX	7/08/06	0	100	0	#N/A
367	8A	15	m	19/06/06	0	100	100	20/06/06	OVIS	7/08/06	0	100	50	#N/A
368	8A	14	m	19/06/06	0	0	0				#N/A	#N/A	#N/A	#N/A
369	8A	15	m	19/06/06	0	150	0	20/06/06	BENDEX	7/10/06	0	50	0	#N/A
370	8A	16	f	19/06/06	0	50	0	20/06/06	BENDEX	7/08/06	0	150	0	#N/A
371	8A	16	f	19/06/06	0	0	0				#N/A	#N/A	#N/A	#N/A
372	8A	15	f	19/06/06	0	150	0	20/06/06	OVIS	7/08/06	0	150	0	#N/A
373	8A	14	f	19/06/06	0	0	0				#N/A	#N/A	#N/A	#N/A
374	8A	14	f	19/06/06	0	0	0				#N/A	#N/A	#N/A	#N/A
375	8A	15	m	19/06/06	0	0	0				#N/A	#N/A	#N/A	#N/A
376	8A	15	m	19/06/06	0	0	0				#N/A	#N/A	#N/A	#N/A
377	8A	15	m	19/06/06	3150	0	1400	20/06/06	BENDEX	7/08/06	0	0	250	#N/A
378	8A	15	m	19/06/06	9100	150	0	20/06/06	BENDEX	7/08/06	0	150	0	#N/A
379	8A	14	m	19/06/06	0	150	0	20/06/06	OVIS	7/08/06	0	100	0	#N/A
380	8A	15	m	19/06/06	2150	450	1900	20/06/06	BENDEX	7/08/06	0	350	1100	#N/A
381	8A	14	m	19/06/06	0	0	0				#N/A	#N/A	#N/A	#N/A
382	8A	15	m	19/06/06	5350	100	0	20/06/06	BENDEX	7/08/06	0	50	0	#N/A
383	8A	15	m	19/06/06	3650	50	0	20/06/06	OVIS	7/08/06	0	0	0	#N/A
384	8A	18	m	19/06/06	0	0	200	20/06/06	BENDEX	7/10/06	0	0	0	#N/A
385	8A	16	f	19/06/06	0	200	0	20/06/06	OVIS	7/10/06	0	150	0	#N/A
386	8B	14	m	19/06/06	0	150	0	20/06/06	BENDEX	7/08/06	0	0	0	#N/A
387	8B	15	f	19/06/06	0	0	100	20/06/06	OVIS	7/10/06	0	0	0	#N/A
388	8B	15	f	19/06/06	0	0	0				#N/A	#N/A	#N/A	#N/A
389	1C	10	f	20/06/06	0	0	0				#N/A	#N/A	#N/A	#N/A
390	1C	7	f	20/06/06	2000	50	0	24/06/06	OVIS	7/10/06	0	100	0	#N/A
391	1C	7	m	20/06/06	0	0	0				#N/A	#N/A	#N/A	#N/A
392	1C	5	f	20/06/06	0	0	0				#N/A	#N/A	#N/A	#N/A
393	1C	9	f	20/06/06	0	0	0				#N/A	#N/A	#N/A	#N/A
394	1C	7	m	20/06/06	5700	900	450	24/06/06	OVIS	7/10/06	0	150	0	#N/A
395	1C	6	f	20/06/06	9000	8200	0	24/06/06	OVIS	7/11/06	0	3950	0	#N/A
396	1C	7	f	20/06/06	0	0	0				#N/A	#N/A	#N/A	#N/A
397	1C	10	f	20/06/06	0	0	0				#N/A	#N/A	#N/A	#N/A
398	1C	7	f	20/06/06	0	0	0				#N/A	#N/A	#N/A	#N/A
399	1C	9	m	20/06/06	14820	3000	200	24/06/06	BENDEX	7/10/06	0	4100	0	#N/A
400	1C	8	m	20/06/06	0	0	0				#N/A	#N/A	#N/A	#N/A
401	1C	11	f	20/06/06	650	1550	500	24/06/06	BENDEX	7/10/06	0	0	0	#N/A
402	1C	6	m	20/06/06	0	50	750	26/06/06	BENDEX	7/11/06	0	50	0	#N/A
403	1C	8	f	20/06/06	7750	8900	0	24/06/06	BENDEX	7/10/06	0	1550	150	#N/A
404	1C	8	m	20/06/06	0	150	0	24/06/06	OVIS	7/10/06	0	3750	0	#N/A
405	1C	5	m	20/06/06	0	150	0	24/06/06	OVIS	7/10/06	0	250	0	#N/A
406	1C	7	m	20/06/06	50200	0	0	24/06/06	OVIS	7/10/06	0	0	0	#N/A
407	1C	5	m	20/06/06	0	0	0				#N/A	#N/A	#N/A	#N/A
408	1C	8	m	20/06/06	6700	50	100	25/06/06	OVIS	7/10/06	0	0	0	#N/A
409	1C	6	m	20/06/06	0	0	0				#N/A	#N/A	#N/A	#N/A
410	1C	8	f	20/06/06	400	500	50	24/06/06	OVIS	7/12/06	0	200	0	#N/A
411	1C	7	f	20/06/06	0	0	0				#N/A	#N/A	#N/A	#N/A
412	1C	7	f	20/06/06	1550	3200	350	24/06/06	OVIS	7/10/06	0	200	0	#N/A
413	1C	7	f	20/06/06	1250	3250	700	24/06/06	BENDEX	7/10/06	0	100	0	#N/A
414	1C	8	f	20/06/06	0	0	0				#N/A	#N/A	#N/A	#N/A
415	1C	9	m	20/06/06	0	0	0				#N/A	#N/A	#N/A	#N/A
416	1C	5	m	20/06/06	0	350	0	24/06/06	BENDEX	7/12/06	0	100	0	#N/A
417	1C	10	m	20/06/06	0	0	0				#N/A	#N/A	#N/A	#N/A
418	1C	6	f	20/06/06	0	50	0	24/06/06	BENDEX	7/10/06	0	0	0	#N/A
419	1C	8	m	20/06/06	0	0	0				#N/A	#N/A	#N/A	#N/A
420	1C	5	m	20/06/06	0	0	0				#N/A	#N/A	#N/A	#N/A
421	1C	5	m	20/06/06	3150	0	0	25/06/06	OVIS	7/10/06	0	0	0	#N/A
422	1C	5	m	20/06/06	0	600	500	24/06/06	OVIS	7/10/06	0	150	0	#N/A
423	1C	5	m	20/06/06	0	1500	0	24/06/06	BENDEX	7/10/06	0	750	0	#N/A
424	1C	5	m	20/06/06	0	0	0				#N/A	#N/A	#N/A	#N/A
425	1C	7	m	20/06/06	0	0	0				#N/A	#N/A	#N/A	#N/A
426	1C	6	f	20/06/06	48150	6850	0	24/06/06	BENDEX	7/10/06	0	4300	0	#N/A
427	1C	7	f	20/06/06	600	0	200	25/06/06	OVIS	7/10/06	0	0	0	#N/A
428	1C	8	m	20/06/06	0	0	0				#N/A	#N/A	#N/A	#N/A
429	1C	7	f	20/06/06	0	0	0				#N/A	#N/A	#N/A	#N/A
430	1C	11	f	20/06/06	20150	0	500	24/06/06	BENDEX	7/10/06	0	0	250	#N/A
431	1C	5	f	20/06/06	0	0	0				#N/A	#N/A	#N/A	#N/A
432	1C	6	m	20/06/06	250	400	0	24/06/06	OVIS	7/10/06	0	0	0	#N/A
433	1C	8	m	20/06/06	0	0	0				#N/A	#N/A	#N/A	#N/A
434	1C	7	m	20/06/06	0	0	0				#N/A	#N/A	#N/A	#N/A
435	1B	8	f	20/06/06	0	0	0				#N/A	#N/A	#N/A	#N/A
436	1A	6	m	20/06/06	2050	0	0	21/06/06	OVIS	7/08/06	0	0	0	#N/A
437	1A	7	m	20/06/06	0	0	0				#N/A	#N/A	#N/A	#N/A
438	1A	7	m	20/06/06	3700	450	50	21/06/06	BENDEX	7/08/06	0	850	0	#N/A
439	1A	7	m	20/06/06	0	0	0				#N/A	#N/A	#N/A	#N/A
440	1A	8	m	20/06/06	0	0	0				#N/A	#N/A	#N/A	#N/A
441	2B	10	m	20/06/06	1100	600	0	21/06/06	BENDEX	7/08/06	0	0	0	#N/A
442	1A	7	m	20/06/06	1100	0	0	21/06/06	OVIS	7/10/06	0	0	0	#N/A
443	1A	8	m	20/06/06	0	0	100	25/06/06	OVIS	7/10/06	0	0	0	#N/A
444	1A	10	f	20/06/06	3250	200	0	21/06/06	OVIS	7/08/06	0	650	0	#N/A
445	1A	10	f	20/06/06	750	0	0	21/06/06	BENDEX	7/08/06	0	0	0	#N/A
446	1A	7	m	20/06/06	5500	200	0	21/06/06	OVIS	7/08/06	0	0	0	#N/A
447	1A	5	m	20/06/06	6950	250	0	21/06/06	BENDEX	7/08/06	0	100	0	#N/A
448	1A	8	f	20/06/06	9200	0	0	21/06/06	BENDEX	7/08/06	0	0	0	#N/A
449	1A	8	m	20/06/06	0	0	0				#N/A	#N/A	#N/A	#N/A
450	2A	7	f	20/06/06	6150	0	0	24/06/06	BENDEX	7/10/06	0	0	0	#N/A
451	1A	7	m	20/06/06	950	0	0	21/06/06	BENDEX	7/08/06	0	0	0	#N/A
452	1A	8	m	20/06/06	0	0	0				#N/A	#N/A	#N/A	#N/A
453	1A	8	m	20/06/06	0	0	0				#N/A	#N/A	#N/A	#N/A
454	1A	8	m	20/06/06	2450	0	0	21/06/06	BENDEX	7/08/06	0	0	0	#N/A
455	1A	10	m	20/06/06	0	0	0				#N/A	#N/A	#N/A	#N/A
456	1A	7	m	20/06/06	0	0	0				#N/A	#N/A	#N/A	#N/A
457	7B	12	m	21/06/06	0	50	0	24/06/06	OVIS	7/10/06	0	0	0	#N/A
458	7B	12	m	21/06/06	0	0	0				#N/A	#N/A	#N/A	#N/A
459	7B	14	f	21/06/06	20500	1150	250	24/06/06	OVIS	7/10/06	0	1550	0	#N/A
460	7B	13	f	21/06/06	0	0	0				#N/A	#N/A	#N/A	#N/A
461	7B	12	m	21/06/06	11650	0	0	25/06/06	OVIS	7/12/06	0	0	0	#N/A
462	7B	12	f	21/06/06	0	500	0	24/06/06	BENDEX	7/10/06	0	450	0	#N/A
463	7B	13	f	21/06/06	0	0	450	24/06/06	BENDEX	7/10/06	0	0	0	#N/A
464	7B	13	f	21/06/06	0	0	0				#N/A	#N/A	#N/A	#N/A
465	7B	14	f	21/06/06	0	0	0				#N/A	#N/A	#N/A	#N/A
466	6A	12	m	21/06/06	0	0	0				#N/A	#N/A	#N/A	#N/A
467	6A	12	f	21/06/06	10700	300	0	28/06/06	BENDEX	7/12/06	0	50	0	#N/A
468	6B	12	f	21/06/06	0	0	0				#N/A	#N/A	#N/A	#N/A
469	6B	12	f	21/06/06	0	0	0				#N/A	#N/A	#N/A	#N/A
470	6A	11	m	21/06/06	0	200	50	24/06/06	BENDEX	7/10/06	0	0	0	#N/A
471	6A	12	m	21/06/06	0	0	200	24/06/06	OVIS	7/10/06	0	0	0	#N/A
472	6A	14	m	21/06/06	50	0	300	24/06/06	OVIS	7/10/06	0	50	0	#N/A
473	6A	12	m	21/06/06	0	350	0	24/06/06	OVIS	7/10/06	0	50	0	#N/A
474	6A	12	m	21/06/06	0	0	0				#N/A	#N/A	#N/A	#N/A
475	6A	12	m	21/06/06	0	0	0				#N/A	#N/A	#N/A	#N/A
476	6A	12	f	21/06/06	0	0	0				#N/A	#N/A	#N/A	#N/A
477	6A	13	f	21/06/06	0	0	0				#N/A	#N/A	#N/A	#N/A
478	6A	13	f	21/06/06	9500	200	0	24/06/06	OVIS	7/10/06	0	0	0	#N/A
479	6A	12	f	21/06/06	0	0	0				#N/A	#N/A	#N/A	#N/A
480	6A	13	f	21/06/06	0	0	0				#N/A	#N/A	#N/A	#N/A
481	6A	12	f	21/06/06	36850	850	0	24/06/06	BENDEX	7/10/06	0	550	0	#N/A
482	6B	12	m	21/06/06	2050	400	0	24/06/06	OVIS	7/11/06	0	500	0	#N/A
483	6A	12	f	21/06/06	0	0	250	24/06/06	BENDEX	7/10/06	0	0	200	#N/A
484	6A	14	f	21/06/06	14250	0	250	25/06/06	BENDEX	7/10/06	0	250	0	#N/A
485	6A	14	f	21/06/06	3850	400	300	24/06/06	BENDEX	7/10/06	0	100	0	#N/A
486	6A	11	f	21/06/06	0	0	300	25/06/06	OVIS	7/10/06	0	0	0	#N/A
487	6A	13	m	21/06/06	5100	0	350	24/06/06	OVIS	7/10/06	0	0	0	#N/A
488	8B	16	m	21/06/06	5500	100	0	24/06/06	BENDEX	7/11/06	250	0	0	#N/A
489	8B	16	m	21/06/06	0	0	0				#N/A	#N/A	#N/A	#N/A
490	7B	13	m	21/06/06	0	0	0				#N/A	#N/A	#N/A	#N/A
491	8B	15	m	21/06/06	0	0	0				#N/A	#N/A	#N/A	#N/A
492	8B	14	m	21/06/06	0	0	0				#N/A	#N/A	#N/A	#N/A
493	3A	9	m	24/06/06	0	0	0				#N/A	#N/A	#N/A	#N/A
494	3A	10	m	24/06/06	300	100	0	25/06/06	OVIS	7/10/06	0	200	0	#N/A
495	3A	9	m	24/06/06	0	0	0				#N/A	#N/A	#N/A	#N/A
496	3A	9	m	24/06/06	0	0	0				#N/A	#N/A	#N/A	#N/A
497	3A	9	m	24/06/06	250	0	0	25/06/06	BENDEX	7/11/06	0	0	0	#N/A
498	3A	9	m	24/06/06	7500	0	0	25/06/06	BENDEX	7/10/06	0	0	0	#N/A
499	3A	9	m	24/06/06	5450	0	0	25/06/06	BENDEX	7/10/06	0	0	0	#N/A
500	3A	9	m	24/06/06	0	150	0	25/06/06	OVIS	7/10/06	0	50	0	#N/A
501	3A	10	m	24/06/06	0	0	0				#N/A	#N/A	#N/A	#N/A
502	3A	10	m	24/06/06	0	50	0	25/06/06	BENDEX	7/10/06	0	0	0	#N/A
503	3A	8	m	24/06/06	0	0	0				#N/A	#N/A	#N/A	#N/A
504	3A	10	m	24/06/06	1100	0	150	25/06/06	BENDEX	7/11/06	0	0	0	#N/A
505	3A	10	f	24/06/06	0	0	0				#N/A	#N/A	#N/A	#N/A
506	3A	10	f	24/06/06	0	0	0				#N/A	#N/A	#N/A	#N/A
507	3A	10	f	24/06/06	0	0	0				#N/A	#N/A	#N/A	#N/A
508	3A	11	f	24/06/06	2300	1250	100	25/06/06	OVIS	7/10/06	0	1450	0	#N/A
509	3A	10	f	24/06/06	0	0	0				#N/A	#N/A	#N/A	#N/A
510	3A	9	f	24/06/06	0	0	0				#N/A	#N/A	#N/A	#N/A
511	3A	10	f	24/06/06	4750	0	0	25/06/06	OVIS	7/10/06	0	0	0	#N/A
512	3A	10	f	24/06/06	0	0	0				#N/A	#N/A	#N/A	#N/A
513	3A	14	f	24/06/06	0	0	0				#N/A	#N/A	#N/A	#N/A
514	3A	10	f	24/06/06	0	100	0	25/06/06	BENDEX	7/10/06	0	50	0	#N/A
515	3A	10	f	24/06/06	500	300	0	26/06/06	BENDEX	7/11/06	0	650	0	#N/A
516	3A	10	m	24/06/06	0	0	0				#N/A	#N/A	#N/A	#N/A
517	3A	9	m	24/06/06	100	200	0	25/06/06	OVIS	7/10/06	0	50	0	#N/A
518	3A	11	f	24/06/06	0	0	0				#N/A	#N/A	#N/A	#N/A
519	3A	9	f	24/06/06	0	0	0				#N/A	#N/A	#N/A	#N/A
520	3A	10	f	24/06/06	0	0	0				#N/A	#N/A	#N/A	#N/A
521	3A	10	f	24/06/06	0	0	0				#N/A	#N/A	#N/A	#N/A
522	3A	9	f	24/06/06	0	0	0				#N/A	#N/A	#N/A	#N/A
523	3A	9	m	24/06/06	3400	0	0	25/06/06	BENDEX	7/10/06	11550	250	0	#N/A
524	3A	10	f	24/06/06	0	9200	0	25/06/06	OVIS	7/10/06	0	3850	0	#N/A
525	3A	10	f	24/06/06	0	0	0				#N/A	#N/A	#N/A	#N/A
526	3A	10	f	24/06/06	0	1700	0	25/06/06	OVIS	7/10/06	0	150	0	#N/A
527	3A	10	f	24/06/06	0	0	0				#N/A	#N/A	#N/A	#N/A
528	3A	9	f	24/06/06	0	0	0				#N/A	#N/A	#N/A	#N/A
529	3A	10	f	24/06/06	0	0	0				#N/A	#N/A	#N/A	#N/A
530	3A	13	m	24/06/06	0	0	0				#N/A	#N/A	#N/A	#N/A
531	3A	13	f	24/06/06	0	0	0				#N/A	#N/A	#N/A	#N/A
532	3A	11	f	24/06/06	17050	0	0	25/06/06	OVIS	7/10/06	2150	0	50	#N/A
533	3A	9	f	24/06/06	9950	300	0	25/06/06	OVIS	7/10/06	0	0	0	#N/A
534	2B	8	f	24/06/06	4400	300	0	25/06/06	BENDEX	7/10/06	0	0	0	#N/A
535	2B	8	f	24/06/06	0	2250	0	25/06/06	BENDEX	7/10/06	0	1100	0	#N/A
536	2B	10	f	24/06/06	0	0	0				#N/A	#N/A	#N/A	#N/A
537	2B	8	f	24/06/06	14200	0	0	25/06/06	OVIS	7/10/06	0	0	0	#N/A
538	2B	5	m	24/06/06	0	0	0				#N/A	#N/A	#N/A	#N/A
539	2B	8	m	24/06/06	0	3500	100	27/06/06	OVIS	7/12/06	0	400	0	#N/A
540	1B	7	m	24/06/06	8350	0	0	25/06/06	OVIS	7/10/06	0	0	0	#N/A
541	1B	8	m	24/06/06	0	50	0	26/06/06	OVIS	7/11/06	750	0	0	#N/A
542	3A	10	m	24/06/06	0	0	750	25/06/06	BENDEX	7/10/06	0	0	0	#N/A
543	3A	12	f	24/06/06	0	0	150	25/06/06	OVIS	7/10/06	0	0	0	#N/A
544	3A	9	f	24/06/06	0	0	0				#N/A	#N/A	#N/A	#N/A
545	1A	8	m	24/06/06	0	0	0				#N/A	#N/A	#N/A	#N/A
546	3A	9	f	24/06/06	0	0	0				#N/A	#N/A	#N/A	#N/A
547	1A	7	m	24/06/06	3300	0	0	25/06/06	BENDEX	7/10/06	0	0	0	#N/A
548	1A	10	m	24/06/06	0	0	0				#N/A	#N/A	#N/A	#N/A
549	1A	10	m	24/06/06	0	0	0				#N/A	#N/A	#N/A	#N/A
550	1A	7	m	24/06/06	0	300	0	25/06/06	BENDEX	7/10/06	0	700	0	#N/A
551	1A	8	m	24/06/06	0	600	0	25/06/06	BENDEX	7/10/06	0	600	0	#N/A
552	1A	8	m	24/06/06	0	300	100	25/06/06	BENDEX	7/12/06	0	250	0	#N/A
553	1A	8	m	24/06/06	0	50	0	25/06/06	BENDEX	7/10/06	0	200	0	#N/A
554	2B	8	f	24/06/06	3450	0	0	25/06/06	BENDEX	7/10/06	0	750	0	#N/A
555	1A	9	m	24/06/06	0	1950	0	25/06/06	OVIS	7/11/06	0	0	0	#N/A
556	1A	8	m	24/06/06	2750	0	0	25/06/06	OVIS	7/10/06	0	0	0	#N/A
557	1C	5	m	24/06/06	5200	0	0	25/06/06	OVIS	7/11/06	0	0	0	#N/A
558	1C	8	f	24/06/06	0	0	0				#N/A	#N/A	#N/A	#N/A
559	1A	10	f	24/06/06	0	0	0				#N/A	#N/A	#N/A	#N/A
560	2A	7	f	24/06/06	0	0	0				#N/A	#N/A	#N/A	#N/A
561	4A	11	m	25/06/06	0	0	0				#N/A	#N/A	#N/A	#N/A
562	4A	11	m	25/06/06	30150	150	0	26/06/06	OVIS	7/12/06	0	0	0	#N/A
563	4A	12	f	25/06/06	0	100	0	27/06/06	OVIS	7/12/06	0	150	0	#N/A
564	4A	10	m	25/06/06	0	0	0				#N/A	#N/A	#N/A	#N/A
565	4A	11	f	25/06/06	300	0	0	26/06/06	BENDEX	7/12/06	0	150	0	#N/A
566	4A	10	f	25/06/06	0	0	0				#N/A	#N/A	#N/A	#N/A
567	4A	10	m	25/06/06	1600	0	150	26/06/06	OVIS	7/12/06	0	0	0	#N/A
568	4A	12	m	25/06/06	2200	300	50	26/06/06	OVIS	7/12/06	0	1050	0	#N/A
569	4A	10	f	25/06/06	0	0	0				#N/A	#N/A	#N/A	#N/A
570	4A	11	m	25/06/06	2150	0	0	27/06/06	OVIS	7/12/06	0	0	0	#N/A
571	4A	11	f	25/06/06	0	0	0				#N/A	#N/A	#N/A	#N/A
572	4A	7	f	25/06/06	0	0	0				#N/A	#N/A	#N/A	#N/A
573	4A	11	m	25/06/06	0	0	0				#N/A	#N/A	#N/A	#N/A
574	4A	10	f	25/06/06	0	0	0				#N/A	#N/A	#N/A	#N/A
575	4A	12	m	25/06/06	0	0	0				#N/A	#N/A	#N/A	#N/A
576	4A	12	m	25/06/06	0	0	0				#N/A	#N/A	#N/A	#N/A
577	4A	11	f	25/06/06	0	0	0				#N/A	#N/A	#N/A	#N/A
578	4A	9	f	25/06/06	50	50	0	27/06/06	BENDEX	7/12/06	0	100	0	#N/A
579	4A	9	f	25/06/06	0	0	0				#N/A	#N/A	#N/A	#N/A
580	4A	9	f	25/06/06	0	0	0				#N/A	#N/A	#N/A	#N/A
581	4A	11	m	25/06/06	0	0	100	26/06/06	OVIS	7/12/06	0	0	0	#N/A
582	4A	9	f	25/06/06	0	0	0				#N/A	#N/A	#N/A	#N/A
583	4A	10	m	25/06/06	14250	200	400	26/06/06	BENDEX	7/12/06	0	250	0	#N/A
584	4A	10	m	25/06/06	0	850	1250	26/06/06	OVIS	7/12/06	0	700	0	#N/A
585	4A	13	m	25/06/06	0	0	350	Not treated	BENDEX	Not treated	#N/A	#N/A	#N/A	#N/A
586	4A	10	m	25/06/06	0	0	0				#N/A	#N/A	#N/A	#N/A
587	4A	11	m	25/06/06	0	0	0				#N/A	#N/A	#N/A	#N/A
588	4A	10	m	25/06/06	0	0	0				#N/A	#N/A	#N/A	#N/A
589	4A	10	m	25/06/06	0	0	0				#N/A	#N/A	#N/A	#N/A
590	4A	10	f	25/06/06	0	0	100	26/06/06	BENDEX	7/12/06	0	0	0	#N/A
591	4A	10	f	25/06/06	0	0	0				#N/A	#N/A	#N/A	#N/A
592	4A	10	f	25/06/06	8450	0	0	26/06/06	BENDEX	7/12/06	0	0	0	#N/A
593	3A	10	m	25/06/06	3300	0	250	26/06/06	BENDEX	7/12/06	0	0	0	#N/A
594	2B	10	m	25/06/06	3100	200	350	27/06/06	BENDEX	7/11/06	0	50	0	#N/A
595	3A	12	f	25/06/06	3350	0	100	26/06/06	OVIS	7/11/06	0	0	0	#N/A
596	2B	9	f	25/06/06	50	900	0	26/06/06	BENDEX	7/11/06	0	0	0	#N/A
597	2B	9	f	25/06/06	100	950	0	26/06/06	BENDEX	7/11/06	0	100	0	#N/A
598	2B	9	f	25/06/06	0	0	0				#N/A	#N/A	#N/A	#N/A
599	1B	13	m	25/06/06	0	600	50	26/06/06	OVIS	7/11/06	0	300	0	#N/A
600	2B	10	f	25/06/06	0	0	0				#N/A	#N/A	#N/A	#N/A
601	2B	8	f	25/06/06	6400	0	0	26/06/06	OVIS	7/11/06	0	0	0	#N/A
602	2B	9	m	25/06/06	0	0	0				#N/A	#N/A	#N/A	#N/A
603	2B	9	m	25/06/06	0	200	0	26/06/06	BENDEX	7/11/06	0	0	0	#N/A
604	2B	9	m	25/06/06	0	0	300	26/06/06	OVIS	7/11/06	0	0	0	#N/A
605	2B	8	m	25/06/06	0	0	0				#N/A	#N/A	#N/A	#N/A
606	2B	9	m	25/06/06	0	950	1200	26/06/06	BENDEX	7/11/06	0	150	0	#N/A
607	2B	10	f	25/06/06	850	700	100	27/06/06	BENDEX	7/12/06	0	0	0	#N/A
608	2A	9	f	25/06/06	0	0	0				#N/A	#N/A	#N/A	#N/A
609	2A	11	m	25/06/06	0	50	0	Not treated	BENDEX	Not treated	#N/A	#N/A	#N/A	#N/A
610	2B	12	f	25/06/06	0	0	0				#N/A	#N/A	#N/A	#N/A
611	2A	12	f	25/06/06	0	0	0				#N/A	#N/A	#N/A	#N/A
612	2A	10	m	25/06/06	45750	50	100	7/04/06	OVIS		#N/A	#N/A	#N/A	#N/A
613	2A	11	m	25/06/06	29750	150	400	Not treated	BENDEX	Not treated	#N/A	#N/A	#N/A	#N/A
614	2A	10	f	25/06/06	9000	100	0	Not treated	OVIS	Not treated	#N/A	#N/A	#N/A	#N/A
615	2B	10	m	25/06/06	0	0	600	26/06/06	BENDEX	7/11/06	0	0	100	#N/A
616	2A	9	f	25/06/06	0	300	900	Not treated	OVIS	Not treated	#N/A	#N/A	#N/A	#N/A
617	2B	9	m	25/06/06	0	0	0				#N/A	#N/A	#N/A	#N/A
618	2B	8	m	25/06/06	0	800	700	27/06/06	BENDEX	7/11/06	0	0	0	#N/A
619	2A	10	m	25/06/06	0	0	0				#N/A	#N/A	#N/A	#N/A
620	2A	9	m	25/06/06	100	50	0	7/04/06	OVIS		#N/A	#N/A	#N/A	#N/A
621	2A	10	f	25/06/06	0	500	1550	27/06/06	OVIS	7/12/06	0	200	0	#N/A
622	2B	8	f	25/06/06	0	100	0	26/06/06	OVIS	7/12/06	0	0	0	#N/A
623	2B	10	f	25/06/06	0	100	50	26/06/06	BENDEX	7/11/06	0	0	0	#N/A
624	2B	10	f	25/06/06	0	0	0				#N/A	#N/A	#N/A	#N/A
625	2A	8	f	25/06/06	200	0	0	27/06/06	BENDEX	7/11/06	0	50	0	#N/A
626	2B	10	f	25/06/06	24350	900	250	26/06/06	OVIS	7/11/06	50	2250	50	#N/A
627	2A	10	m	25/06/06	50	0	350	27/06/06	BENDEX	7/12/06	0	0	0	#N/A
628	2A	10	m	25/06/06	0	0	0				#N/A	#N/A	#N/A	#N/A
629	5B	12	m	26/06/06	14900	4100	100	27/06/06	OVIS	7/11/06	0	2500	0	#N/A
630	5B	10	m	26/06/06	100	0	0	27/06/06	OVIS	7/10/06	0	0	0	#N/A
631	5B	12	m	26/06/06	0	0	0				#N/A	#N/A	#N/A	#N/A
632	5B	12	m	26/06/06	0	250	700	27/06/06	BENDEX	7/10/06	0	0	0	#N/A
633	4B	10	f	26/06/06	0	0	0				#N/A	#N/A	#N/A	#N/A
634	4B	12	f	26/06/06	7150	200	0	27/06/06	BENDEX	7/10/06	0	50	0	#N/A
635	5B	9	m	26/06/06	0	0	0				#N/A	#N/A	#N/A	#N/A
636	4B	13	m	26/06/06	0	50	550	28/06/06	OVIS	7/12/06	0	0	0	#N/A
637	4B	15	m	26/06/06	0	0	1200	28/06/06	OVIS	7/12/06	0	0	0	#N/A
638	4B	15	m	26/06/06	0	0	0				#N/A	#N/A	#N/A	#N/A
639	5B	12	m	26/06/06	0	0	0				#N/A	#N/A	#N/A	#N/A
640	4B	12	m	26/06/06	0	550	350	27/06/06	BENDEX	7/10/06	0	300	100	#N/A
641	4B	12	f	26/06/06	0	0	0				#N/A	#N/A	#N/A	#N/A
642	4B	11	m	26/06/06	0	0	0				#N/A	#N/A	#N/A	#N/A
643	4B	11	f	26/06/06	0	0	0				#N/A	#N/A	#N/A	#N/A
644	5B	11	f	26/06/06	0	100	0	27/06/06	BENDEX	7/10/06	0	0	0	#N/A
645	4B	10	f	26/06/06	0	0	0				#N/A	#N/A	#N/A	#N/A
646	4B	10	m	26/06/06	0	0	0				#N/A	#N/A	#N/A	#N/A
647	4B	11	f	26/06/06	15500	0	0	27/06/06	BENDEX	7/12/06	0	0	0	#N/A
648	4B	11	f	26/06/06	18300	50	0	27/06/06	OVIS	7/10/06	0	50	0	#N/A
649	4B	12	m	26/06/06	450	0	50	28/06/06	OVIS	7/12/06	0	0	0	#N/A
650	5B	11	f	26/06/06	0	0	0				#N/A	#N/A	#N/A	#N/A
651	5B	12	f	26/06/06	0	0	0				#N/A	#N/A	#N/A	#N/A
652	4B	11	f	26/06/06	12450	0	0	28/06/06	BENDEX	7/12/06	0	0	0	#N/A
653	4B	12	m	26/06/06	0	0	250	27/06/06	BENDEX	7/10/06	0	0	0	#N/A
654	4B	11	m	26/06/06	35200	2600	0	28/06/06	BENDEX	7/12/06	0	1500	0	#N/A
655	4B	9	m	26/06/06	27800	2800	0	27/06/06	BENDEX	7/10/06	0	1600	0	#N/A
656	4B	10	f	26/06/06	8700	0	0	27/06/06	OVIS	7/10/06	0	0	0	#N/A
657	8B	15	m	26/06/06	0	0	0				#N/A	#N/A	#N/A	#N/A
658	8B	13	f	26/06/06	0	0	0				#N/A	#N/A	#N/A	#N/A
659	8B	16	f	26/06/06	2750	50	0	27/06/06	OVIS	7/10/06	0	50	0	#N/A
660	8B	14	m	26/06/06	0	0	0				#N/A	#N/A	#N/A	#N/A
661	8B	14	f	26/06/06	0	250	0	27/06/06	OVIS	7/10/06	0	0	0	#N/A
662	8B	13	f	26/06/06	650	0	350	27/06/06	BENDEX	7/10/06	0	0	0	#N/A
663	8B	15	f	26/06/06	0	0	0				#N/A	#N/A	#N/A	#N/A
664	8B	16	f	26/06/06	0	0	0				#N/A	#N/A	#N/A	#N/A
665	7A	17	m	26/06/06	0	0	0				#N/A	#N/A	#N/A	#N/A
666	8A	15	f	26/06/06	0	0	0				#N/A	#N/A	#N/A	#N/A
667	8A	14	f	26/06/06	0	0	0				#N/A	#N/A	#N/A	#N/A
668	8B	15	f	26/06/06	0	0	0				#N/A	#N/A	#N/A	#N/A
669	8B	15	f	26/06/06	1100	0	50	27/06/06	OVIS	7/10/06	3050	100	0	#N/A
670	7B	15	m	26/06/06	22100	0	0	28/06/06	BENDEX	7/12/06	0	0	0	#N/A
671	6B	13	m	26/06/06	1100	0	0	27/06/06	OVIS	7/10/06	0	0	0	#N/A
672	6B	12	m	26/06/06	0	0	0				#N/A	#N/A	#N/A	#N/A
673	6B	13	m	26/06/06	0	0	0				#N/A	#N/A	#N/A	#N/A
674	6B	13	m	26/06/06	2100	50	350	27/06/06	BENDEX	7/10/06	0	0	0	#N/A
675	6B	12	m	26/06/06	0	0	200	27/06/06	BENDEX	7/10/06	0	0	0	#N/A
676	6B	15	m	26/06/06	0	0	1700	27/06/06	OVIS	7/10/06	0	0	100	#N/A
677	6B	12	m	26/06/06	50	50	0	27/06/06	OVIS	7/10/06	0	0	0	#N/A
678	5A	12	m	26/06/06	0	0	0				#N/A	#N/A	#N/A	#N/A
679	5A	13	f	26/06/06	0	0	0				#N/A	#N/A	#N/A	#N/A

## Sheet: Legend
ref	Blinded link to the subject dossier
Grade	Grade in school
Age	Age of subject in years at recruitment
Sex	Sex of the subject (f = female, m = male)
Date.of.Exam	Date of stool examination at baseline
Pre.EPG.al	Ascaris lumbricoides eggs per gram of stool at baseline
Pre.EPG.tt	Trichuris trichiura eggs per gram of stool at baseline
Pre.EPG.hk	Hookworm eggs per gram of stool at baseline
Date.of.Treatment	Date of treatment
Treatment.type	Drug (OVIS or BENDEX)
Date.of.re.exam	Date of examination of stool at folow-up
Post.EPG.al	Ascaris lumbricoides eggs per gram of stool at follow-up
Post.EPG.tt	Trichuris trichiura eggs per gram of stool at follow-up
Post.EPG.hk	Hookworm eggs per gram of stool at follow-up
Remark	Remark
